# Supplementary material for: N-Doped Graphene-like Film/Silicon Structures as Micro-Capacitor Electrodes
Source: Materials (Basel). 2023 May 26;16(11):4007. doi: 10.3390/ma16114007 (PMC10254910; doi:10.3390/ma16114007)
Supplement: Supplementary file 1 [file materials-16-04007-s001.zip]

Archive with 1 entries (1 files):
- materials-2210252-supplementary.pdf
